# Supplementary material for: Prevalence of hypertension in Ghanaian society: a systematic review, meta-analysis, and GRADE assessment
Source: Syst Rev. 2021 Aug 7;10:220. doi: 10.1186/s13643-021-01770-x (PMC8349493; doi:10.1186/s13643-021-01770-x)
Supplement: Supplementary file 1 — Additional file 1. Summary of findings table for eligibility assessment of full-text articles retrieved indicating reasons for exclusion. [file 13643_2021_1770_MOESM1_ESM.xlsx]

## Sheet: Sheet1
Primary Reference		Assessment criteria										Rating	Decision	Reason for exclusion/limitation
		External validity				Internal validity
	PDF report	1. Was the study’s target population a close representation of the national population in relation to relevant variables?	2. Was the sampling frame a true or close representation of the target population?	3. Was some form of random selection used to select the sample, OR was a census undertaken?	4. Was the likelihood of nonresponse bias minimal?	5. Were data collected directly from the subjects (as opposed to a proxy)?	6. Was an acceptable case definition used in the study?	7. Was the study instrument that measured the parameter of interest shown to have validity and reliability?	8. Was the same mode of data collection used for all subjects?	9. Was the length of the shortest prevalence period for the parameter of interest appropriate?	10. Were the numerator(s) and denominator(s) for the parameter of interest appropriate?	11. Summary item on the overall risk of study bias		Comment on bias based on representativeness of sample and BP measurement
Pobee et al., (1979)	available	yes	yes	yes	yes	yes	no	yes	yes	yes	yes	low
Pobee et al., (1977)	available	yes	yes	yes	yes	yes	no	yes	yes	yes	yes	low
Ikeme et al., (1978)	unavailable												exclude	full report unavailable
Chukwuemeka et al., (1983)	unavailable												exclude	full report unavailable
Hesse et al., (1998)	unavailable												exclude	full report unavailable
Amoah 2003	unavailable	yes	yes	yes	yes	yes	yes	yes	yes	yes	yes	low	exclude	full report unavailable
Addo et al., 2006	available	yes	yes	yes	no	yes	yes	yes	yes	yes	yes	moderate
Burket 2006	available	yes	yes	no	no	yes	yes	yes	yes	yes	yes	low
Cappucio et al., 2004	available	yes	yes	yes	no	yes	yes	yes	yes	yes	yes	very low
Escalona et al., 2004	available	yes	yes	no	no	yes	yes	yes	yes	yes	yes	low
Hill et al., 2007	available	yes	yes	yes	no	yes	yes	no	yes	yes	yes	low
Agyeman et al., 2006	available	yes	yes	no	yes	yes	yes	yes	yes	yes	yes	low
Addo et al., 2009	available	yes	yes	yes	yes	yes	yes	yes	yes	yes	yes	low
Owiredu et al., 2008	available	no	no	no	yes	yes	yes	yes	yes	yes	yes	low
Kunutsor & Powles 2009	available	yes	yes	yes	yes	yes	yes	yes	yes	yes	yes	very low
Mensah-Wilmot 2003	unavailable												exclude	full report unavailable
Akufo 2008	unavailable												exclude	full report unavailable
Koopman 2012	available	yes	yes	yes	yes	yes	yes	yes	yes	yes	yes	low
Minicuci 2014	available	yes	yes	yes	yes	yes	yes	yes	yes	yes	yes	very low
Nuertey 2017	available	no	yes	yes	yes	yes	yes	yes	yes	yes	yes	low
Osman 2017	available	yes	yes	yes	yes	yes	yes	yes	yes	yes	yes	very low
Duda 2011	available	yes	yes	yes	no	yes	no	no	yes	yes	yes	high	exclude	Self reporting protocol. BP was not confirmed by measurement. Urban population
Acheampong et al 2019	available	yes	yes	yes	yes	yes	yes	yes	yes	yes	yes	very low		sample may only represent women
Dosoo et al 2019	available	yes	yes	yes	yes	yes	yes	yes	yes	yes	yes	very low
Agyeman et al., 2017	available	yes	yes	yes	yes	yes	yes	yes	yes	yes	yes	very low
Tenkorang et al., 2017	available												exclude	secondary data from SAGE WAVE 1 reported in Minicuci et al., 2014
Lamptey et al., 2017	available	yes	yes	yes	no	yes	yes	yes	yes	yes	yes	low		sample may only represent rural settings
Kodaman et al., 2016	available	yes	yes	yes	no	yes	yes	yes	yes	yes	yes	low
Stringhini et al., 2016	available	no	yes	yes	yes	yes	yes	yes	yes	yes	yes	low		sample may only represent rural settings
Nyarko, 2016	available	yes	yes	yes	no	no	no	no	yes	yes	yes	high	exclude	Self reporting protocol. BP was not confirmed by measurement. Secondary data from GDHS
Agrawal et al., 2016	available	yes	yes	yes	yes	no	yes	yes	yes	yes	no	low	exclude	secondary data from SAGE WAVE 1 reported in Minicuci et al., 2014. No estimate of hypertension in report
Mohammed et al., 2016	available	no	yes	yes	no	yes	no	no	yes	yes	yes	high	exclude	Small sample size. Low level of detail about definition of hypertension and BP measurement
Ephraim et al., 2016	available	no	no	no	no	yes	no	no	yes	yes	no	high	exclude	Hospital-based study on isolated systolic hypertension
Aidoo et al., 2015	available	no	yes	no	no	yes	n/a	no	yes	yes	yes	high	exclude	Workplace study of health. Definition of hypertension and BP measurement not stated.
Rajaee et al., 2015	available	no	yes	yes	no	yes	yes	yes	yes	yes	yes	high	exclude	Small sample of artisanal workers.
Gebreselassie et al., 2014	available	yes	yes	yes	yes	no	yes	yes	yes	yes	yes	low	exclude	secondary data from SAGE WAVE 1 reported in Minicuci et al., 2014
Tyrovolas et al., 2015	available	yes	yes	yes	yes	yes	yes	yes	yes	yes	no	low	exclude	MAP and PP based on secondary data from SAGE WAVE 1 reported in Minicuc et al., 2014
Nelson et al., 2015	available	no	no	yes	no	yes	yes	yes	yes	yes	yes	high	exclude	Hospital-based study with convenient sampling
Obirikorang et al., 2015	available	yes	yes	yes	no	yes	yes	yes	yes	yes	yes	low
Middendorp et al., 2013	available	yes	yes	no	no	yes	yes	yes	yes	yes	yes	low		PIH
Lloyd-Sherlock et al., 2014	available												exclude	secondary data from SAGE WAVE 1 reported in Minicuc et al., 2014. No estimate of hypertension in report
Koyanagi et al., 2014	available												exclude	secondary data from SAGE WAVE 1 reported in Minicuci et al., 2014 and COURAGE project
Commodore-Mensah et al., 2014	available												exclude	systematic review
Awuah et al., 2014	available	yes	yes	yes	yes	yes	yes	yes	yes	yes	yes	low
Afrifa–Anane et al., 2015	available	yes	yes	yes	yes	yes	yes	yes	yes	yes	yes	low	exclude	Data reported in Awuah et al., 2014
Nimako et al., 2013	available												exclude	Hospital-based study with convenient sampling
Williams et al., 2013	available	yes	yes	yes	yes	yes	yes	yes	yes	yes	yes	low
Darko et al., 2012	available	yes	yes	yes	yes	yes	no	yes	yes	yes	yes	low	exclude	Women’s Health Survey of Accra, Wave 2 (WHSA-2). Repeat sampling of population captured in Hill et al., 2007.
Danquah et al., 2012	available											high	exclude	Hospital based study with convenient sampling
Basu et al., 2013	available	yes	yes	yes	yes	yes	yes	yes	yes	yes	yes	low	exclude	secondary data from SAGE WAVE 1 reported in Minicuc et al., 2014. Limited information on Ghana
Fink et al., 2012	available											low	exclude	the TUHS used 87% of Women’s Health Survey of Accra, Wave 2 (WHSA-2) population. Repeat sampling of population captured in Hill et al., 2007.
Twagirumukiza et al., 2011	available												exclude	Systematic Review. Main outcome is arterial hypertension
Dong et al., 2002	available											high	exclude	Purposive sample
Harries, 2005	available												exclude	Research letter
Agyeman et al., 2005	available												exclude	Failure to meet age requirement in inclusion criteria.
Spencer et al., 2005	available	yes	no	no	no	yes	yes	yes	no	yes	yes	high	exclude	Hospital/Clinic based study with convenient sampling
Cappucio et al., 2006	available	yes	yes	yes	yes	yes	yes	yes	yes	yes	yes	very low	exclude	Duplication of Cappicio et al., 2004
Gomez-Olive, 2017	available	yes	yes	yes	n/a	yes	yes	yes	yes	yes	yes	low
Quinn et al., 2015	available	yes	yes	yes	n/a	yes	no	yes	yes	yes	yes	low		pregnant women
Samuade et al., 2018	available	yes	yes	yes	n/a	yes	no	yes	yes	yes	yes	low	exclude	secondary data from GDHS
Samuade et al., 2018	available	yes	yes	yes	n/a	yes	no	yes	yes	yes	yes	low	exclude	secondary data from SAGE Wave 1
Duah et. al., 2013	available	yes	yes	yes	n/a	yes	no	yes	yes	yes	yes	low	include
Nutakor et al., 2020	available	yes	yes	yes	yes	yes	yes	yes	yes	yes	yes		exclude	secondary data from SAGE Wave 1
Anto et al., 2020	available	yes	yes	yes	n/a	yes	yes	yes	yes	yes	yes	low	include
Banchani et al., 2020	available	yes	yes	yes	yes	yes	yes	yes	yes	yes	yes		exclude	data from the 2009 Women's Health Study of Accra (WHSA-II)
Afriyie et al., 2020	available	no	yes	no	n/a	yes	yes	yes	yes	yes	yes	high	exclude	small sample/pilot study
Amegah et al., 2019	available												exclude	secondary data from GDHS
Cole et al., 2017	available												exclude	Secondary data from RODAM study
Awuah et al., 2019	available												exclude	Secondary data from RODAM study
