# Supplementary material for: Prevalence of hypertension in Ghanaian society: a systematic review, meta-analysis, and GRADE assessment
Source: Syst Rev. 2021 Aug 7;10:220. doi: 10.1186/s13643-021-01770-x (PMC8349493; doi:10.1186/s13643-021-01770-x)
Supplement: Supplementary file 5 — Additional file 5. Blood pressure measurement protocols from selected studies. [file 13643_2021_1770_MOESM5_ESM.xlsx]

## Sheet: Sheet1
Number	Primary Reference	BP Notes	% BP measured after enrolment	BP statistic reported	Personel Measuring BP	Number of Visits	Frequency of Measurements Per Reading	Initial Resting Period	Time Btn BP Measurements	Cuff Size	Posture of Subject	Anatomical Location of BP Measurement	BP Monitor
1	Pobee et al., (1977)	Two project interviewers were trained to measure blood pressure in adult subjects. They were given two weeks’ supervised training in outpatient depart- ments at Legon and Korle Bu Hospitals, and during a one-week pretest study done in non-survey villages before the definitive study. After the subject had been seated for five to 10 minutes, a 14 cm sphygmomanometer cuff was applied to the right ar…	100	mean of 3	2 trained field workers	1	3	5-10mins	n/a	14cm wide cuff	sitting	right upper arm	manual sphygmomanometer
2	Pobee et al., (1979)	The blood pressure recordings were made between the months of April and August, 1973. The pressures were taken with the cuff ofthe sphygmomanometer on the right upper arm with the patient seated on a chair. The systolic pressure and the diastolic pressures at Korotkoff's phases IV and V were noted. When the blood pressure was higher than that defined for age (WHO 1962) it was retaken after a rest…	100	1 of up to 3	n/a	1 with repeat measurement for high-for-age values in 24 hours	1 to 3x	10mins	10mins	n/a	sitting	right upper arm	manual sphygmomanometer
3	Cappucio et al., 2004	Blood pressure (BP) and pulse rate were measured after the participant had been sitting upright for at least 5 minutes with an automatic machine (OMRON HEM705CP sphyg- momanometer; Omron Matsusaka Co Ltd, Japan). The appropriate cuff size (13x23 cm or 16x30 cm) was used. Three readings were taken 1 minute apart. The first was discarded, and the mean of the last 2 readings were used in the analysi…	100	mean of last 2 out of 3 total	doctors, nurses (clinical and community health nurses)	1	3	5mins or greater	1min	13x23 cm or 16x30 cm	sitting	arm	automatic sphygmomanometer (OMRON HEM705CP)
4	Escalona et al., 2004	The blood pressures were taken by State Registered Nurses who had been trained in blood pressure (BP) measurement using standard methods. These nurses nornially take the BP of the 60-80 patients a day, attending the cardiac and hypertension clinic of the National Cardiothoracic Centre in Accra.	100	n/a	registered nurses	1	n/a	n/a	n/a	n/a	sitting	arm	manual sphygmomanometer
5	Addo et al., 2006	The average of two blood pressure readings taken with a mercury sphygmomanometer after 10 minutes of rest was used in the analysis. Two nurses with certification in BP measurement (Accurate Blood Pressure Measurement: A Video-Tutored Course - Shared Care, Torrance, Calif, USA) measured the BP of subjects. A quiet area at the survey site was chosen for BP. Blood pressure (BP) was taken from 7 AM–1…	n/a	mean of 2	2 Specially trained nurses	1	2	10 mins	1 min	as appropriate	sitting	right arm	manual sphygmomanometer
6	Burket 2006	After the questionnaire was finished, an initial blood pressure was obtained with an adult- size mercury sphygmomanometer. If the first blood pressure was elevated (systolic blood pressure [SBP]$ 140 mm Hg or diastolic blood pressure [DBP]$90 mm Hg) the participants were asked to sit and wait for a second reading (average time between readings 26.5 minutes). The teams were composed of locals (nur…	n/a	mean of 2-3	Nurses with confirmatory test by Physician	1	1-2 with repeat when first test elevated	n/a	mean: 26.5 mins	n/a	sitting	right arm	manual sphygmomanometer
7	Agyeman et al., 2006	Blood pressure was measured with a validated oscillometric automated digital BP device (Omron M5-I monitor). Using appropriate cuff sizes, two readings were taken on the right arm in a seated position after at least 5 min rest. The mean of the two readings was used for analysis. The same trained staff made BP measurements in all locations.	100	mean of 2	Specially trained staff	1	2	5 mins	at least 5 mins	as appropriate	sitting	right arm	automatic sphygmomanometer (OMRON M5-I)
8	Hill et al., 2007	Blood pressure was measured in the upright and supine positions and hypertension was defined as a systolic blood pressure ≥140 mmHg or a diastolic ≥90 mm Hg on two measurements. From Duda, 2007: Blood pressure was measured in the sitting position for 1303 women and also in the supine position for 1253 women. The blood pressure reading was obtained by using an adult-sized mercury aneroid manual sp…	100	n/a	Two trained nurses	1	2	n/a	n/a	Two cuff sizes as appropriate	sitting: 1303 and supine: 1253	arm	manual sphygmomanometer
9	Owiredu et al., 2008	See file	n/a	mean of 2	Trained medical personnel	1	2	At least 5 mins	5 mins	n/a	sitting	left upper arm	manual sphygmomanometer
10	Addo et al., 2009	Hypertension was diagnosed when the mean of a second and third blood pressure reading on each of two visits 3 weeks apart was >140/90 mmHg or where participants were already diagnosed and on antihypertensive drugs. A team of 10 pre-university students, a nutritionist and a medical doctor was trained to administer questionnaires and perform anthropometric and blood pressure measurements on the par…	n/a	mean of last 2 of 3	10 pre-university students, a nutritionist and a medical doctor	2	3	at least 10 mins	1 min	as appropriate	sitting	right arm	automatic sphygmomanometer (OMRON M5-I)
11	Kunutsor & Powles 2009	Blood pressure was measured in the right arm with participants in the sitting position. Reliable automatic BP devices (Omron MX3 Pus; Omron Healthcare; Kyoto, Japan) which are validated against the reference method of sphygmomanometry (ie has passed the validation recommendations of the International Protocol of the European Society of Hypertension10) were used by trained staff. Following the WHO…	100	mean of 2	Five trained field workers and a supervisor	1-2 wit repeat measurement within 2 weeks	1 - 2x		n/a	n/a	sitting	right arm	automatic BP devices (Omron MX3 Pus
12	Koopman 2012	In a lying and resting position, blood pressure was measured at one arm using a calibrated sphygmomanometer and a Littman stethoscope.	100	n/a	n/a	1	1	n/a	n/a	n/a	supine	arm	manual sphygmomanometer
13	Williams et al., 2013	Blood pressure was measured using a calibrated aneroid sphygmomanometer (American Diagnostic Corporation Prosphyg 760, ADC 55 Commerce Drive Hauppauge, New York, U.S.A., 11788). Using appropriate cuff sizes, two readings were taken on the right arm in a seated position after at least 5 min rest.	100	mean of 2	Trained health professionals	1	2	At least 5 mins	n/a	as appropriate	sitting	right arm	manual sphygmomanometer
	Duah et. al., 2013	At least two blood pressure measurements were taken for each study respondent using the OMRON digital sphygmomanometer. Before taking the measurements, the respondent was advised to sit quietly and rest for 5 min with the legs uncrossed and the right arm free of clothing. After two readings, if the difference between the first and second readings was >10 mmHg, then a third reading was taken and r…	100	mean of 2	n/a	1	up to 3	5 mins	n/a	as appropriate	sitting	right arm	OMRON digital sphygmomanometer
14	Minicuci 2014	BP was also measured in all respondents by trained interviewers using a Boso Medistar Wrist BP Monitor Model S. Respondents were asked to remain seated and relaxed, and the importance of positioning their arm at the level of their heart was emphasized. BP was measured three times, with 1 minute between each measurement.	100	mean of last 2 out of 3 total	trained interviewers	1	3	n/a	1 min	n/a	sitting	wrist	Boso Medistar Wrist BP Monitor Model S
15	Awuah et al., 2014	Field personnel received standard training on BP measurements, which were obtained on a single visit. Respondents were made to sit on a chair with their back rested while they rested their arm on a table at the level of the heart. Respondents’ arm circumferences were measured and the appropriate cuff size was used to take the measurements [13]. At each examination, after a 5-min rest, BP was meas…	100	mean of 3	trained field personnel	1	3	5 mins	1 to 2-min(s)	as appropriate	sitting	any arm	automated BP monitoring device (Microlife Watch BP Home, Model BP3MX1-1)
16	Obirikorang et al., 2015	Trained personnel measured the blood pressure of participants in accordance with recommendations of the American Heart Association [34]. The measurements were repeated after a minimum of 20 minutes [28] and mean values of duplicate measurements were recorded as the blood pressure. Hypertension was defined as a systolic blood pressure of 140 mmHg and/or diastolic blood pressure was 90 mmHg on two …	100	mean of 2	trained field personnel	1	2	n/a	20 mins	n/a	n/a	n/a	OMRON M6 digital sphygmomanometer
17	Kodaman et al., 2016	Two measurements were taken from the left arm of participants after they were seated in a quiet location for 10 minutes.	100	mean of 2	n/a	1	2	10 mins	n/a	n/a	sitting	left arm	n/a
18	Stringhini et al., 2016	Systolic and diastolic blood pressures were measured using an automatic digital blood pressure monitor in all sites (HEM-747Ic, Omron Healthcare, Bannockburn, IL, USA). Six measurements were made in two sets of three; the mean of the last 2 measurements for each set is considered. From Luke et al., 2011 https://bmcpublichealth.biomedcentral.com/articles/10.1186/1471-2458-11-927 : Blood pressure w…	100	mean of last 2 of 6	n/a	1	3	n/a	at least 60 mins	n/a	n/a	arm	automatic blood pressure monitor (HEM-747Ic, Omron Healthcare)
19	Nuertey 2017	The Blood pressure was measured using standardized electronic sphygmomanometer with appropriate cuff sizes.	99.8	n/a	medical officers	1	n/a	n/a	n/a	as appropriate	n/a	n/a	unspecified electronic monitor
20	Osman 2017	Systolic and Diastolic Blood Pressure were taken with the OMRON M6 digital sphygmomanometer on left arm with participants seated. Three research assistants and a phlebotomist were trained on the research protocol to help collect the research data.	100	mean of 3	trained research assistants	3	1	n/a	1 day	as appropriate	sitting	left arm	OMRON M6 digital sphygmomanometer
21	Lamptey et al., 2017	Blood pressure was measured a minimum of three times by survey interviewers, using fully automated, digital devices, the OMRON digital sphygmomanometer. Interviewers were trained to use the device according to the manufacturer’s recommended protocol, using recommended methods and categories from standard guidelines the World Health Organization-International Society of Hypertension Guidelines for…	100	mean of 3	trained survey staff	1	Minimum of 3	n/a	n/a	n/a	n/a	n/a	OMRON digital sphygmomanometer
22	Agyeman et al., 2017	Blood pressure (BP) was measured three times using a validated semiautomated device (the Microlife WatchBP home Widnau, Switzerland) with appropriate cuffs in a sitting position after at least 5-min rest. The mean of the last two readings was used in the analyses.	n/a	mean of last 2 out of 3 total	n/a	1	3	At least 5 mins	n/a	as appropriate	sitting	arm	semiautomated Microlife Watch BP home
23	Gomez-Olive et al., 2017	Blood pressure was measured using a sphygmomanometer (Omron M6, Omron, Kyoto, Japan), according to the following standardized procedure: participants were seated upright in a chair, with feet resting firmly on the floor and not crossed. To ensure that the antecubital fossa was at the level of the heart participants were seated with the left arm resting on a desk or arm rest. The cuff was placed o…	n/a	mean of 2 of 3	n/a	1	3	3-5 mins	2 mins	n/a	sitting	arm	OMRON M6 digital sphygmomanometer
24	Acheampong et al 2019	The blood pressure measurements were taken using aneroid sphygmomanometer and stethoscope (pM-A01S). Period of rest before the BP was taken is variously given as “5 minutes” and “at least 5 to 10 minutes of rest.” The average of two systolic and diastolic blood pressure measurements was calculated and used as a dependent variable in the analysis. Hypertensive subjects were defined as those with s…	n/a	mean of 2	four community health nurses supervised by two research officers.	1	2	at least 5 mins	n/a	n/a	n/a	arm	manual sphygmomanometer
25	Dosoo et al 2019	Blood Pressure Measurement. Three sedentary blood pressure (BP) measurements were taken at 3-minute intervals by a physician assistant using an Omron digital BP monitor (Omron Healthcare Co. Kyoto, Japan) with a cuff of appropriate width after the participant had sat for at least 15 minutes and relaxed.	100	mean of 3	physician assistant	1	3	at least 15 mins	n/a	as appropriate	sitting	arm	Omron digital BP monitor
	Anto et al., 2020	Blood pressure measurement was performed with an automatic validated device (Omron HEM711DLX, UK) on the upper left arm in a sitting position with the legs uncrossed and the arm supported at the height of the heart and a cuff adapted to the arm size. Blood pressure was measured after each participant had rested for at least 10 min. Measurements were repeated twice and the average systolic blood p…	100	mean of 2	biomedical scientists	1	2	10 mins	n/a	as appropriate	sitting	upper left arm	(Omron HEM711DLX, UK)
